# Supplementary material for: Different Effects of Antioxidants Against Ionizing Radiation: An Experimental Model of Micronuclei
Source: Curr Issues Mol Biol. 2026 Mar 31;48(4):364. doi: 10.3390/cimb48040364 (PMC13114887; doi:10.3390/cimb48040364)
Supplement: Supplementary file 1 [file cimb-48-00364-s001.zip]

Archive with 1 entries (1 files):
- cimb-4190027-supplementary.pdf
